# Supplementary material for: Using deep mutational scanning to benchmark variant effect predictors and identify disease mutations
Source: Mol Syst Biol. 2020 Jul 6;16(7):e9380. doi: 10.15252/msb.20199380 (PMC7336272; doi:10.15252/msb.20199380)
Supplement: Supplementary file 8 — Table EV7 [file MSB-16-e9380-s008.xlsx]

## Sheet: Table EV7
Human proteins
Predictor	RankScore	Cofficient of variation	Standard deviation	Number of proteins	Category
DeepSequence	0.884493	0.150842	0.133419	11	Unsupervised
SNPs&GO	0.832998	0.128118	0.106722	11	Supervised
SNAP2	0.821118	0.15786	0.129622	11	Supervised
DEOGEN2	0.810199	0.206995	0.167707	11	Supervised
SuSPect	0.806086	0.234057	0.18867	11	Supervised
REVEL	0.804425	0.219104	0.176253	11	Metapredictor
PhD_SNP	0.800309	0.091052	0.07287	11	Supervised
S3D-PROF	0.798352	0.102889	0.082142	10	Supervised
VEST4	0.779683	0.165271	0.128859	11	Supervised
SIFT4G	0.777466	0.127501	0.099128	11	Empirical
PANTHER	0.773401	0.14865	0.114966	11	Empirical
Eigen-pred	0.77282	0.143674	0.111034	11	Metapredictor
MPC	0.770669	0.26447	0.203819	10	Supervised
MutationAssessor	0.769645	0.208029	0.160109	10	Unsupervised
PPH2_HumVar	0.752304	0.203427	0.153039	11	Supervised
MetaLR	0.737236	0.230105	0.169642	11	Metapredictor
Envision	0.734916	0.292611	0.215045	11	Supervised
PROVEAN	0.734866	0.188153	0.138267	11	Unsupervised
SNP&GOs3D	0.732097	0.23776	0.174063	10	Supervised
MutPred	0.730093	0.244265	0.178336	11	Supervised
PPH2_HumDiv	0.717007	0.220618	0.158185	11	Supervised
M-CAP	0.714093	0.266564	0.190351	11	Metapredictor
MetaSVM	0.701199	0.30728	0.215465	11	Metapredictor
CONDEL	0.696421	0.327479	0.228063	11	Metapredictor
SIFT	0.689208	0.152913	0.105389	11	Empirical
CADD	0.67234	0.1284	0.086329	11	Metapredictor
MVP	0.645229	0.187356	0.120888	11	Metapredictor
PAPI	0.627417	0.377005	0.236539	11	Metapredictor
PonPS	0.594731	0.128064	0.076164	11	Supervised
NetDiseaseSNP	0.583933	0.221029	0.129066	11	Supervised
PonP2	0.540467	0.461565	0.249461	11	Supervised
PrimateAI	0.473828	0.41569	0.196966	11	Supervised
FathmmXF	0.455187	0.570612	0.259735	11	Supervised
BLOSUM62	0.44217	0.55099	0.243631	11	Empirical
fathmm-MKL	0.38756	0.557953	0.21624	11	Supervised
DANN	0.38604	0.41349	0.159624	11	Metapredictor
LRT	0.366185	0.70642	0.258681	11	Empirical
phyloP	0.354074	0.713528	0.252642	11	Empirical
FATHMM	0.33821	0.764497	0.258561	11	Supervised
Grantham	0.298924	0.723971	0.216412	11	Empirical
GERP++	0.267974	0.654054	0.175269	11	Empirical
MutationTaster	0.265101	0.627194	0.16627	11	Supervised
SiPhy	0.243562	0.891019	0.217018	11	Empirical
GenoCanyon	0.2307	0.70624	0.162929	11	Unsupervised
phastCons	0.221789	0.995113	0.220706	11	Unsupervised
fitCons	0.166508	1.09058	0.181591	11	Unsupervised
Yeast proteins
Predictor	RankScore	Cofficient of variation	Standard deviation	Number of proteins	Category
SNPs&GO	0.858236	0.156899	0.134656	4	Supervised
SNAP2	0.852111	0.032678	0.027845	4	Supervised
PPH2_HumDiv	0.833507	0.127008	0.105862	4	Supervised
SNP&GOs3D	0.805788	0.139875	0.112709	4	Supervised
PANTHER	0.783467	0.132181	0.10356	3	Empirical
PhD_SNP	0.770593	0.244619	0.188501	4	Supervised
S3D-PROF	0.71706	0.137327	0.098472	4	Supervised
DeepSequence	0.682324	0.493253	0.336558	4	Unsupervised
PROVEAN	0.635131	0.149621	0.095029	4	Unsupervised
SIFT	0.578382	0.305186	0.176514	4	Empirical
SuSPect	0.538334	0.583936	0.314353	4	Supervised
NetDiseaseSNP	0.439179	0.404522	0.177658	4	Supervised
BLOSUM62	0.206271	0.965246	0.199102	4	Empirical
Grantham	0.057549	1.47669	0.084982	4	Empirical
Bacterial protein
Predictor	RankScore	Cofficient of variation	Standard deviation	Number of proteins	Category
DeepSequence	0.961651	0.074785	0.071917	6	Unsupervised
PPH2_HumDiv	0.855432	0.094009	0.080418	6	Supervised
SuSPect	0.787043	0.104549	0.082285	6	Supervised
S3D-PROF	0.781873	0.157896	0.123455	4	Supervised
PROVEAN	0.764829	0.19325	0.147804	6	Unsupervised
SNAP2	0.75292	0.451042	0.339598	6	Supervised
SIFT	0.745189	0.129724	0.096669	6	Empirical
SNP&GOs3D	0.719106	0.199922	0.143765	4	Supervised
PhD_SNP	0.655059	0.393602	0.257833	6	Supervised
SNPs&GO	0.611539	0.334995	0.204862	6	Supervised
NetDiseaseSNP	0.25414	0.548375	0.139364	6	Supervised
BLOSUM62	0.227926	0.41492	0.094571	6	Empirical
Grantham	0.028098	2.23607	0.062829	6	Empirical
Viral proteins
Predictor	RankScore	Cofficient of variation	Standard deviation	Number of proteins	Category
PROVEAN	0.890462	0.118196	0.105249	4	Unsupervised
SuSPect	0.853037	0.039862	0.034003	4	Supervised
PhD_SNP	0.774817	0.291176	0.225608	4	Sueprvised
SNAP2	0.759121	0.512382	0.38896	4	Supervised
BLOSUM62	0.614111	0.341185	0.209525	4	Empirical
SNPs&GO	0.610413	0.319614	0.195097	4	Supervised
NetDiseaseSNP	0.587275	0.410319	0.24097	4	Supervised
SIFT	0.574467	0.180874	0.103906	4	Empirical
DeepSequence	0.298481	0.396879	0.118461	3	Unsupervised
Grantham	0.171763	1.73205	0.297502	4	Empirical

## Sheet: EV7 Legend
Table EV7. Calculated rank scores of VEPs based on the mean, normalised correlation of DMS data for human, yeast, bacterial and viral proteins. Standard deviation and coefficient of variation are based on the normalised correlations of each predictor between different proteins.
