# Supplementary material for: Using deep mutational scanning to benchmark variant effect predictors and identify disease mutations
Source: Mol Syst Biol. 2020 Jul 6;16(7):e9380. doi: 10.15252/msb.20199380 (PMC7336272; doi:10.15252/msb.20199380)
Supplement: Supplementary file 10 — Table EV9 [file MSB-16-e9380-s010.xlsx]

## Sheet: Table EV9
Proteins not used to evaluate DeepSequence
Predictor	RankScore	Cofficient of variation	Standard deviation	Number of proteins	Category
DeepSequence	0.867707	0.210687	0.182815	5	Unsupervised
PROVEAN	0.839314	0.10336	0.086751	5	Unsupervised
SuSPect	0.812807	0.150629	0.122432	5	Supervised
S3D-PROF	0.79069	0.092805	0.07338	4	Supervised
PPH2_HumDiv	0.739702	0.176486	0.130547	5	Supervised
PhD_SNP	0.717605	0.38391	0.275495	5	Supervised
SIFT	0.694452	0.167492	0.116315	5	Empirical
SNPs&GO	0.680431	0.350425	0.23844	5	Supervised
SNAP2	0.665194	0.533761	0.355055	5	Supervised
SNP&GOs3D	0.61683	0.379306	0.233967	4	Supervised
NetDiseaseSNP	0.375251	0.502833	0.188688	5	Supervised
BLOSUM62	0.239089	0.566423	0.135425	5	Empirical
Grantham	0.067799	1.22477	0.083038	5	Empirical

## Sheet: EV9 Description
Table EV9. Ranking of variant effect predictors using only proteins that were not included in the set used to evaluate DeepSequence in its original publicaiton (P53, ADRB2, GmR, ccdB and Cas9). Note that human-specific predictors could not be included here as only two human DMS datasets were available.
